# Supplementary material for: Helminth/Protozoan Coinfections in Chronic Fascioliasis Cases in Human Hyperendemic Areas: High Risk of Multiparasitism Linked to Transmission Aspects and Immunological, Environmental and Social Factors
Source: Trop Med Infect Dis. 2025 Aug 11;10(8):224. doi: 10.3390/tropicalmed10080224 (PMC12390233; doi:10.3390/tropicalmed10080224)
Supplement: Supplementary file 1 [file tropicalmed-10-00224-s001.zip]

Archive with 8 entries (6 files):
- tropicalmed-3761282-supplementary/
- tropicalmed-3761282-supplementary/Supplement S1.pdf
- tropicalmed-3761282-supplementary/Supplement S2.pdf
- tropicalmed-3761282-supplementary/Supplement S3.pdf
- tropicalmed-3761282-supplementary/__MACOSX/
- tropicalmed-3761282-supplementary/__MACOSX/._Supplement S1.pdf
- tropicalmed-3761282-supplementary/__MACOSX/._Supplement S2.pdf
- tropicalmed-3761282-supplementary/__MACOSX/._Supplement S3.pdf
